# Supplementary material for: Genome-wide identification and characterization of VQ genes from cultivated peanut and their response to abiotic stresses
Source: Front Plant Sci. 2026 Jul 3;17:1865834. doi: 10.3389/fpls.2026.1865834 (PMC13376307; doi:10.3389/fpls.2026.1865834)
Supplement: Supplementary Table 1 — qRT-PCR primer sequences. [file Table1.xlsx]

## Sheet: Sheet1
Table S1. qRT-PCR Primer Sequences
Name	Sequence	Gene
LYL100/VQ4-YG-F	CGGTTAACAAGAACTGCTCCAC	VQ4
LYL101/VQ4-YG-R	CAGGCCTGACATGAATCACCT	VQ4
LYL102/VQ9-YG-F	TGGAAGCAACATGGCTCCTC	VQ9
LYL103/VQ9-YG-R	CTGCTGCTCTCTGGTGACAT	VQ9
LYL104/VQ10-YG-F	GGCAAGAACTCTTCCATGCCT	VQ10
LYL105/VQ10-YG-R	GCTTCTTGGCACCGACACTA	VQ10
LYL106/VQ15-YG-F	TGCAGTTGCAGGGTCCAAA	VQ15
LYL107/VQ15-YG-R	CACTATCACCGGCTGCTTCT	VQ15
LYL108/VQ17-YG-F	AACCGGGAAACCACCAACAA	VQ17
LYL109/VQ17-YG-R	AAGCCTCCCAAGTAACCACC	VQ17
LYL110/VQ31-YG-F	CGTGACCCCACTTATACCCG	VQ31
LYL111/VQ31-YG-R	TCAGCCTCCGAATCCAAACC	VQ31
LYL112/VQ34-YG-F	CTGCCGGTGATAGTGCATTTG	VQ34
LYL113/VQ34-YG-R	GCCAGTAAGGTGCTGCACTA	VQ34
LYL114/VQ45-YG-F	CCTCAAGAACAAGTTGCCGT	VQ45
LYL115/VQ45-YG-R	AGTAGGTCGTGAATGGAAGGC	VQ45
LYL116/VQ67-YG-F	GCCCAACGCTAACAAGAAGC	VQ67
LYL117/VQ67-YG-R	CCGACCCGATTGGTGAGAAA	VQ67
LYL118/VQ69-YG-F	CGGAACCCGAAGAAGAGGTC	VQ69
LYL119/VQ69-YG-R	AGCTCGGAAATTCGTGGTGT	VQ69
LYL120/VQ70-YG-F	GTGCAGTTGCAGGGTTCAAA	VQ70
LYL121/VQ70-YG-R	CAAATGCACTATCACCGGCAG	VQ70
LYL158-F1	TGCTGGTGGTGGAGAAACAT	Ah14g358300
LYL159-R1	TCCACATACCCTTTGCTACCAT	Ah14g358300
LYL160-F1	ACATGGAGTTGCCACTTGCT	Ah09g008300
LYL161-R1	GGAAGGGTGGTCAGCAACAT	Ah09g008300
LYL162-F1	CTTCCATTTGCATCGCCACC	Ah03g413700
LYL163-R1	TTGCATGAAGAGTGGGTGGTT	Ah03g413700
LYL164-F1	TGTAGGAACACCCTGAACCC	Ah11g413700
LYL165-R1	TCCTCCTCCTTGAACTCCTCT	Ah11g413700
LYL166-F1	GTTGCGACTTACGAGGGTGA	Ah09g037600
LYL167-R1	GATGCCGAACAAGGTACCGA	Ah09g037600
LYL168-F1	CACCCCTTCATTCGTGACCA	Ah17g142600
LYL169-R1	GCTCGAGCTGTCTTTGTTGC	Ah17g142600
LYL170-F1	ATCTCTGATGCCGCTGTTGTAC	Ah07g129900
LYL171-R1	CCAAACCTTCGTTAAGCCTTGC	Ah07g129900
LYL172-F1	GGCGACGGAGAGAACCATAG	Ah09g196000
LYL173-R1	TCAGAGATGTTTGGGTGGGC	Ah09g196000
LYL174-F1	TGAGGCAATTCCAGGTGTCC	Ah07g251800
LYL175-R1	GACTTCGGCTGCAATGGAAC	Ah07g251800
LYL176-F1	AGCACACGTTGACCACATCT	Ah07g251400
LYL177-R1	AGGAGCATACATTCCGGCTG	Ah07g251400
LYL178-F1	CATACCACTGCACAAGCAGC	Ah18g331600
LYL179-R1	AGGCCTCACCCTTATGCAAC	Ah18g331600
LYL180-F1	CAACAACGATGTGGGCTTGG	Ah10g238400
LYL181-R1	CCAAGAGGTTCCCAGCAGAG	Ah10g238400
LYL182-F1	GCCTGAGGAGAAGAATCGGG	Ah20g502100
LYL183-R1	CCCTTATGCGACTCATGCCT	Ah20g502100
LYL184-F1	CCAGGCACACAATATGCAGC	Ah10g405300
LYL185-R1	GGCCCAAATGCCTCTCTTCT	Ah10g405300
LYL186-F1	GGTGGCTCCCAAACCCAATA	Ah10g062200
LYL187-R1	GGGGCAACCCATTTAAGGGA	Ah10g062200
LYL188-F1	GTGGGTACTTCCAAGGGCTC	Ah20g496500
LYL189-R1	CCAAGAGGTTCCCAGCAGAG	Ah20g496500
LYL190-F1	AGGACCCAATACCACAAGCC	Ah03g208600
LYL191-R1	TGGTCCTCCTTCCTTGGTCT	Ah03g208600
LYL192-F1	GGAGGGGTTCTGTTCAAGCA	Ah10g373600
LYL193-R1	CCGAGTTGCCAACCCAAATG	Ah10g373600
LYL194-F1	GAGCTACCAGTGCCCATCTC	Ah17g341400
LYL195-R1	AGCCAGGAGGAACACAAAGG	Ah17g341400
LYL196-F1	GCTGTCGATGAGAGCCAAGA	Ah02g369000
LYL197-R1	GGGGTGGCTTGACATAGAGG	Ah02g369000
LYL198-F1	CTCAAGTGAGGTCCGCAGAG	Ah02g013200
LYL199-R1	CCACATATGCACCGTCCACT	Ah02g013200
Actin-F	TTGGAATGGGTCAGAAGGATGC	β-Actin
Actin-R	AGTGGTGCCTCAGTAAGAAGC	β-Actin
