# Supplementary material for: Genome-wide identification and characterization of VQ genes from cultivated peanut and their response to abiotic stresses
Source: Front Plant Sci. 2026 Jul 3;17:1865834. doi: 10.3389/fpls.2026.1865834 (PMC13376307; doi:10.3389/fpls.2026.1865834)
Supplement: Supplementary Table 2 — VQ gene family members in cultivated peanut. [file Table2.xlsx]

## Sheet: Sheet1
Table S2. VQ gene family members in cultivated peanut
Gene symbol	Gene model name	Transcript ID	Gene location	Length (aa)	MW (kDa)	Theoretical pI
AhVQ1	arahy.Tifrunner.gnm2.ann2.Ah01g085700	arahy.Tifrunner.gnm2.ann2.Ah01g085700.1	chr01:9999573-10002258	441	48.45	10.99
AhVQ2	arahy.Tifrunner.gnm2.ann2.Ah01g144200	arahy.Tifrunner.gnm2.ann2.Ah01g144200.1	chr01:21993937-21995358	185	20.72	6.83
AhVQ3	arahy.Tifrunner.gnm2.ann2.Ah01g169200	arahy.Tifrunner.gnm2.ann2.Ah01g169200.1	chr01:32836665-32837129	154	17.72	6.92
AhVQ4	arahy.Tifrunner.gnm2.ann2.Ah02g378500	arahy.Tifrunner.gnm2.ann2.Ah02g378500.1	chr02:100410270-100410727	80	90.53	10.18
AhVQ5	arahy.Tifrunner.gnm2.ann2.Ah03g400800	arahy.Tifrunner.gnm2.ann2.Ah03g400800.1	chr03:117528635-117530740	207	22.81	5.41
AhVQ6	arahy.Tifrunner.gnm2.ann2.Ah03g417300	arahy.Tifrunner.gnm2.ann2.Ah03g417300.1	chr03:121140839-121141501	187	20.11	4.82
AhVQ7	arahy.Tifrunner.gnm2.ann2.Ah03g439100	arahy.Tifrunner.gnm2.ann2.Ah03g439100.1	chr03:124556698-124558204	354	38.71	6.25
AhVQ8	arahy.Tifrunner.gnm2.ann2.Ah03g467100	arahy.Tifrunner.gnm2.ann2.Ah03g467100.1	chr03:128109980-128111011	240	26.67	10.18
AhVQ9	arahy.Tifrunner.gnm2.ann2.Ah03g578100	arahy.Tifrunner.gnm2.ann2.Ah03g578100.1	chr03:140111759-140114144	269	29.63	6.89
AhVQ10	arahy.Tifrunner.gnm2.ann2.Ah03g589700	arahy.Tifrunner.gnm2.ann2.Ah03g589700.1	chr03:141283501-141284050	116	12.78	5.45
AhVQ11	arahy.Tifrunner.gnm2.ann2.Ah04g144000	arahy.Tifrunner.gnm2.ann2.Ah04g144000.1	chr04:21989742-21990425	146	15.75	9.66
AhVQ12	arahy.Tifrunner.gnm2.ann2.Ah05g008500	arahy.Tifrunner.gnm2.ann2.Ah05g008500.1	chr05:894467-897578	333	36.14	11.1
AhVQ13	arahy.Tifrunner.gnm2.ann2.Ah05g063000	arahy.Tifrunner.gnm2.ann2.Ah05g063000.1	chr05:6757927-6758537	113	12.6	9.52
AhVQ14	arahy.Tifrunner.gnm2.ann2.Ah05g350800	arahy.Tifrunner.gnm2.ann2.Ah05g350800.1	chr05:99644876-99645829	246	27.08	5.56
AhVQ15	arahy.Tifrunner.gnm2.ann2.Ah06g095100	arahy.Tifrunner.gnm2.ann2.Ah06g095100.1	chr06:10087412-10088073	85	98.42	11.06
AhVQ16	arahy.Tifrunner.gnm2.ann2.Ah06g096800	arahy.Tifrunner.gnm2.ann2.Ah06g096800.1	chr06:10273372-10274867	193	21.38	4.82
AhVQ17	arahy.Tifrunner.gnm2.ann2.Ah06g119300	arahy.Tifrunner.gnm2.ann2.Ah06g119300.1	chr06:13047104-13047967	79	89.31	6.54
AhVQ18	arahy.Tifrunner.gnm2.ann2.Ah06g260600	arahy.Tifrunner.gnm2.ann2.Ah06g260600.1	chr06:84121193-84125947	236	24.6	7.88
AhVQ19	arahy.Tifrunner.gnm2.ann2.Ah07g046400	arahy.Tifrunner.gnm2.ann2.Ah07g046400.1	chr07:3705139-3705681	180	20.42	4.49
AhVQ20	arahy.Tifrunner.gnm2.ann2.Ah07g048900	arahy.Tifrunner.gnm2.ann2.Ah07g048900.1	chr07:3925781-3926930	192	21.76	5.86
AhVQ21	arahy.Tifrunner.gnm2.ann2.Ah07g302100	arahy.Tifrunner.gnm2.ann2.Ah07g302100.1	chr07:74453505-74453882	125	14.21	8.04
AhVQ22	arahy.Tifrunner.gnm2.ann2.Ah08g061100	arahy.Tifrunner.gnm2.ann2.Ah08g061100.1	chr08:8709607-8710431	274	29.6	9
AhVQ24	arahy.Tifrunner.gnm2.ann2.Ah08g089500	arahy.Tifrunner.gnm2.ann2.Ah08g089500.1	chr08:12807433-12809485	343	36.95	6.64
AhVQ23	arahy.Tifrunner.gnm2.ann2.Ah08g093600	arahy.Tifrunner.gnm2.ann2.Ah08g093600.1	chr08:13371982-13376466	352	38.13	10.23
AhVQ25	arahy.Tifrunner.gnm2.ann2.Ah08g229700	arahy.Tifrunner.gnm2.ann2.Ah08g229700.1	chr08:35224933-35225826	197	22.21	5.81
AhVQ26	arahy.Tifrunner.gnm2.ann2.Ah08g290200	arahy.Tifrunner.gnm2.ann2.Ah08g290200.1	chr08:43593428-43593802	124	14.4	4.98
AhVQ27	arahy.Tifrunner.gnm2.ann2.Ah09g013000	arahy.Tifrunner.gnm2.ann2.Ah09g013000.1	chr09:1154553-1155360	224	24.55	9.88
AhVQ28	arahy.Tifrunner.gnm2.ann2.Ah09g099700	arahy.Tifrunner.gnm2.ann2.Ah09g099700.1	chr09:11699583-11700095	170	19.3	6.72
AhVQ29	arahy.Tifrunner.gnm2.ann2.Ah09g391300	arahy.Tifrunner.gnm2.ann2.Ah09g391300.1	chr09:113335972-113336574	200	22.33	6.52
AhVQ30	arahy.Tifrunner.gnm2.ann2.Ah10g003600	arahy.Tifrunner.gnm2.ann2.Ah10g003600.1	chr10:334987-335822	130	14.52	6.17
AhVQ31	arahy.Tifrunner.gnm2.ann2.Ah10g030100	arahy.Tifrunner.gnm2.ann2.Ah10g030100.1	chr10:2361974-2362708	244	26.1	9.52
AhVQ32	arahy.Tifrunner.gnm2.ann2.Ah10g074500	arahy.Tifrunner.gnm2.ann2.Ah10g074500.1	chr10:6551507-6552046	179	20.34	4.4
AhVQ33	arahy.Tifrunner.gnm2.ann2.Ah10g109800	arahy.Tifrunner.gnm2.ann2.Ah10g109800.1	chr10:12461668-12464294	372	40.28	8.01
AhVQ34	arahy.Tifrunner.gnm2.ann2.Ah10g358800	arahy.Tifrunner.gnm2.ann2.Ah10g358800.1	chr10:111014398-111015605	93	10.61	11.1
AhVQ35	arahy.Tifrunner.gnm2.ann2.Ah10g401200	arahy.Tifrunner.gnm2.ann2.Ah10g401200.1	chr10:115248183-115248886	136	15.41	5.66
AhVQ36	arahy.Tifrunner.gnm2.ann2.Ah11g015200	arahy.Tifrunner.gnm2.ann2.Ah11g015200.1	chr11:1451242-1460417	489	53.25	9.93
AhVQ37	arahy.Tifrunner.gnm2.ann2.Ah11g157000	arahy.Tifrunner.gnm2.ann2.Ah11g157000.1	chr11:30690661-30691545	185	20.72	8.73
AhVQ38	arahy.Tifrunner.gnm2.ann2.Ah12g445300	arahy.Tifrunner.gnm2.ann2.Ah12g445300.1	chr12:117594704-117595587	80	91.16	10.23
AhVQ39	arahy.Tifrunner.gnm2.ann2.Ah13g444300	arahy.Tifrunner.gnm2.ann2.Ah13g444300.1	chr13:120180627-120182597	207	22.84	5.57
AhVQ40	arahy.Tifrunner.gnm2.ann2.Ah13g460700	arahy.Tifrunner.gnm2.ann2.Ah13g460700.1	chr13:124581089-124582619	220	23.46	5.35
AhVQ41	arahy.Tifrunner.gnm2.ann2.Ah13g478900	arahy.Tifrunner.gnm2.ann2.Ah13g478900.1	chr13:128025185-128028078	359	39.05	9.05
AhVQ42	arahy.Tifrunner.gnm2.ann2.Ah13g479000	arahy.Tifrunner.gnm2.ann2.Ah13g479000.1	chr13:128025258-128027163	199	21.27	7.72
AhVQ43	arahy.Tifrunner.gnm2.ann2.Ah13g497400	arahy.Tifrunner.gnm2.ann2.Ah13g497400.1	chr13:130579306-130580665	242	26.79	10.18
AhVQ44	arahy.Tifrunner.gnm2.ann2.Ah13g606600	arahy.Tifrunner.gnm2.ann2.Ah13g606600.1	chr13:142180177-142182055	274	30.27	6.72
AhVQ45	arahy.Tifrunner.gnm2.ann2.Ah13g618600	arahy.Tifrunner.gnm2.ann2.Ah13g618600.1	chr13:143330091-143330444	117	13.02	5.73
AhVQ46	arahy.Tifrunner.gnm2.ann2.Ah14g161600	arahy.Tifrunner.gnm2.ann2.Ah14g161600.1	chr14:22085321-22086177	157	16.59	11.66
AhVQ47	arahy.Tifrunner.gnm2.ann2.Ah15g008500	arahy.Tifrunner.gnm2.ann2.Ah15g008500.1	chr15:895237-897578	333	36.142	11.1
AhVQ48	arahy.Tifrunner.gnm2.ann2.Ah15g061900	arahy.Tifrunner.gnm2.ann2.Ah15g061900.1	chr15:6612578-6613175	109	12.25	9.52
AhVQ49	arahy.Tifrunner.gnm2.ann2.Ah15g441000	arahy.Tifrunner.gnm2.ann2.Ah15g441000.1	chr15:145275399-145276653	238	26.12	5.4
AhVQ50	arahy.Tifrunner.gnm2.ann2.Ah16g043500	arahy.Tifrunner.gnm2.ann2.Ah16g043500.1	chr16:6862072-6862780	125	14.05	6.82
AhVQ51	arahy.Tifrunner.gnm2.ann2.Ah16g064500	arahy.Tifrunner.gnm2.ann2.Ah16g064500.1	chr16:9323230-9324426	202	22.41	4.65
AhVQ52	arahy.Tifrunner.gnm2.ann2.Ah17g330300	arahy.Tifrunner.gnm2.ann2.Ah17g330300.1	chr16:112144757-112146447	236	24.52	7.88
AhVQ53	arahy.Tifrunner.gnm2.ann2.Ah17g052600	arahy.Tifrunner.gnm2.ann2.Ah17g052600.1	chr17:4343712-4344254	180	20.44	4.49
AhVQ54	arahy.Tifrunner.gnm2.ann2.Ah17g055800	arahy.Tifrunner.gnm2.ann2.Ah17g055800.1	chr17:4639806-4640578	171	19.42	6.59
AhVQ55	arahy.Tifrunner.gnm2.ann2.Ah17g419400	arahy.Tifrunner.gnm2.ann2.Ah17g419400.1	chr17:123079443-123081694	273	29.68	7.07
AhVQ57	arahy.Tifrunner.gnm2.ann2.Ah17g459100	arahy.Tifrunner.gnm2.ann2.Ah17g459100.1	chr17:128781016-128783302	346	37.23	6.64
AhVQ56	arahy.Tifrunner.gnm2.ann2.Ah17g464900	arahy.Tifrunner.gnm2.ann2.Ah17g464900.1	chr17:129437944-129442392	354	38.33	10.35
AhVQ58	arahy.Tifrunner.gnm2.ann2.Ah18g124900	arahy.Tifrunner.gnm2.ann2.Ah18g124900.1	chr18:13559325-13560555	151	17.19	6.2
AhVQ59	arahy.Tifrunner.gnm2.ann2.Ah18g186400	arahy.Tifrunner.gnm2.ann2.Ah18g186400.1	chr18:25332221-25335379	275	30.13	9.04
AhVQ60	arahy.Tifrunner.gnm2.ann2.Ah18g243400	arahy.Tifrunner.gnm2.ann2.Ah18g243400.1	chr18:47412785-47413913	124	14.11	8.04
AhVQ61	arahy.Tifrunner.gnm2.ann2.Ah18g322000	arahy.Tifrunner.gnm2.ann2.Ah18g322000.1	chr18:106094150-106094614	154	17.74	7.72
AhVQ62	arahy.Tifrunner.gnm2.ann2.Ah18g382000	arahy.Tifrunner.gnm2.ann2.Ah18g382000.1	chr18:122247685-122248650	113	13.51	5.3
AhVQ63	arahy.Tifrunner.gnm2.ann2.Ah19g025400	arahy.Tifrunner.gnm2.ann2.Ah19g025400.1	chr19:2074412-2075284	204	22.38	9.67
AhVQ64	arahy.Tifrunner.gnm2.ann2.Ah19g138200	arahy.Tifrunner.gnm2.ann2.Ah19g138200.1	chr19:16364629-16365117	162	18.62	8.81
AhVQ65	arahy.Tifrunner.gnm2.ann2.Ah19g530800	arahy.Tifrunner.gnm2.ann2.Ah19g530800.1	chr19:155644312-155646268	208	23.23	6.59
AhVQ66	arahy.Tifrunner.gnm2.ann2.Ah20g019600	arahy.Tifrunner.gnm2.ann2.Ah20g019600.1	chr20:1695791-1696051	86	96.16	5.61
AhVQ67	arahy.Tifrunner.gnm2.ann2.Ah20g051400	arahy.Tifrunner.gnm2.ann2.Ah20g051400.1	chr20:4470268-4471281	244	26.06	9.52
AhVQ68	arahy.Tifrunner.gnm2.ann2.Ah20g110500	arahy.Tifrunner.gnm2.ann2.Ah20g110500.1	chr20:11945823-11946377	184	20.87	4.37
AhVQ69	arahy.Tifrunner.gnm2.ann2.Ah20g152700	arahy.Tifrunner.gnm2.ann2.Ah20g152700.1	chr20:20219639-20221667	348	37.37	6.7
AhVQ70	arahy.Tifrunner.gnm2.ann2.Ah20g454600	arahy.Tifrunner.gnm2.ann2.Ah20g454600.1	chr20:137549835-137550374	91	10.3	11.12
AhVQ71	arahy.Tifrunner.gnm2.ann2.Ah20g498300	arahy.Tifrunner.gnm2.ann2.Ah20g498300.1	chr20:142052401-142053290	138	15.73	5.47
