# Supplementary material for: Genome-wide identification and characterization of VQ genes from cultivated peanut and their response to abiotic stresses
Source: Front Plant Sci. 2026 Jul 3;17:1865834. doi: 10.3389/fpls.2026.1865834 (PMC13376307; doi:10.3389/fpls.2026.1865834)
Supplement: Supplementary Table 4 — Information regarding the STRING search results of the interaction networks of AtVQ proteins. [file Table4.xlsx]

## Sheet: Table S6
Table S4. Information regarding the STRING search results of the interaction networks of the AtVQ proteins
STRING protein in Arabidopsis thaliana	Query sequence in Archis hypogaea	Annotation	Identity	Bitscore
IKU1	AhVQ1	Protein HAIKU1; Modulates seed size by negatively regulating the cellularization of syncytial endosperm. May function by binding and modulating the activity of WRKY10 transcription factor.	0.44	130.6
T20K9.9	AhVQ2	VQ motif-containing protein.	0.491	54.7
AtVQ25	AhVQ3	VQ motif-containing protein 25; May function as negative regulator of plant defense.	0.39	79.7
AtVQ31	AhVQ5	VQ motif-containing protein 31; May modulate WRKY transcription factor activities.	0.53	65.1
MKS1	AhVQ6	Protein MKS1; Regulator of plant defense response. May contribute to MPK4- regulated defense activation by coupling the kinase to specific WRKY transcription factors.	0.387	91.7
MQN23.11	AhVQ7	VQ motif-containing protein.	0.406	79
AtVQ4	AhVQ8	VQ motif-containing protein 4; Acts as negative regulator of WRKY33 transcription factor activity in the promotion of defense gene expression. Acts as a negative regulator of pathogen-associated molecular pattern (PAMP)- induced responses to modulate resistance to pathogens.	0.512	149.4
AtVQ22	AhVQ11	VQ motif-containing protein 22; May function as positive regulator of plant growth.	0.476	64.7
IKU1	AhVQ12	Protein HAIKU1; Modulates seed size by negatively regulating the cellularization of syncytial endosperm. May function by binding and modulating the activity of WRKY10 transcription factor.	0.34	140.6
AtVQ20	AhVQ14	VQ motif-containing protein 20; May function as negative regulator of plant defense.	0.818	63.2
T8M16_210	AhVQ18	VQ motif-containing protein.	0.404	129
AtVQ20	AhVQ20	VQ motif-containing protein 20; May function as negative regulator of plant defense.	0.536	59.3
F16F4.1	AhVQ22	VQ motif-containing protein.	0.41	70.5
AtVQ9	AhVQ23	VQ motif-containing protein 9; Functions as a negative regulator of salt stress response. Functions as repressor of WRKY8 transcription factor by decreasing the DNA-binding activity of WRKY8 and acts antagonistically with WRKY8 to regulate sodium and potassium homeostasis under salt stress.	0.474	124.8
AtVQ20	AhVQ25	VQ motif-containing protein 20; May function as negative regulator of plant defense.	0.526	59.3
AtVQ11	AhVQ27	VQ motif-containing protein 11; May modulate WRKY transcription factor activities.	0.365	79.3
AtVQ25	AhVQ28	VQ motif-containing protein 25; May function as negative regulator of plant defense.	0.613	69.3
AtVQ8	AhVQ29	VQ motif-containing protein 8, chloroplastic; May be involved in chloroplast development.	0.562	68.2
AtVQ4	AhVQ31	VQ motif-containing protein 4; Acts as negative regulator of WRKY33 transcription factor activity in the promotion of defense gene expression. Acts as a negative regulator of pathogen-associated molecular pattern (PAMP)- induced responses to modulate resistance to pathogens.	0.579	222.2
IKU1	AhVQ36	Protein HAIKU1; Modulates seed size by negatively regulating the cellularization of syncytial endosperm. May function by binding and modulating the activity of WRKY10 transcription factor.	0.302	125.2
AtVQ31	AhVQ39	VQ motif-containing protein 31; May modulate WRKY transcription factor activities.	0.522	66.2
MKS1	AhVQ40	Protein MKS1; Regulator of plant defense response. May contribute to MPK4- regulated defense activation by coupling the kinase to specific WRKY transcription factors.	0.487	112.5
MQN23.11	AhVQ41	VQ motif-containing protein.	0.436	79.3
MQN23.11	AhVQ42	VQ motif-containing protein.	0.566	70.1
AtVQ4	AhVQ43	VQ motif-containing protein 4; Acts as negative regulator of WRKY33 transcription factor activity in the promotion of defense gene expression. Acts as a negative regulator of pathogen-associated molecular pattern (PAMP)- induced responses to modulate resistance to pathogens.	0.526	157.1
AtVQ22	AhVQ46	VQ motif-containing protein 22; May function as positive regulator of plant growth.	0.674	63.9
IKU1	AhVQ47	Protein HAIKU1; Modulates seed size by negatively regulating the cellularization of syncytial endosperm. May function by binding and modulating the activity of WRKY10 transcription factor.	0.34	140.6
VQ20	AhVQ49	VQ motif-containing protein 20; May function as negative regulator of plant defense.	0.812	60.5
AtVQ25	AhVQ50	VQ motif-containing protein 25; May function as negative regulator of plant defense.	0.627	65.9
CAMBP25	AhVQ52	Calmodulin-binding protein 25; Calmodulin-binding protein that functions as a negative regulator of osmotic stress tolerance.	0.378	129.4
AtVQ20	AhVQ54	VQ motif-containing protein 20; May function as negative regulator of plant defense.	0.536	59.3
F16F4.1	AhVQ55	VQ motif-containing protein.	0.423	69.7
AtVQ9	AhVQ56	VQ motif-containing protein 9; Functions as a negative regulator of salt stress response. Functions as repressor of WRKY8 transcription factor by decreasing the DNA-binding activity of WRKY8 and acts antagonistically with WRKY8 to regulate sodium and potassium homeostasis under salt stress.	0.482	122.5
AtVQ19	AhVQ59	VQ motif-containing protein 19; May modulate WRKY transcription factor activities.	0.582	160.6
AtVQ25	AhVQ61	VQ motif-containing protein 25; May function as negative regulator of plant defense.	0.393	77.8
AtVQ11	AhVQ63	VQ motif-containing protein 11; May modulate WRKY transcription factor activities.	0.36	81.6
AtVQ25	AhVQ64	VQ motif-containing protein 25; May function as negative regulator of plant defense.	0.644	70.5
MKS1	AhVQ65	Protein MKS1; Regulator of plant defense response. May contribute to MPK4- regulated defense activation by coupling the kinase to specific WRKY transcription factors.	0.404	68.9
AtVQ4	AhVQ67	VQ motif-containing protein 4; Acts as negative regulator of WRKY33 transcription factor activity in the promotion of defense gene expression. Acts as a negative regulator of pathogen-associated molecular pattern (PAMP)- induced responses to modulate resistance to pathogens.	0.583	226.1
