# Supplementary material for: Genome-wide identification and characterization of VQ genes from cultivated peanut and their response to abiotic stresses
Source: Front Plant Sci. 2026 Jul 3;17:1865834. doi: 10.3389/fpls.2026.1865834 (PMC13376307; doi:10.3389/fpls.2026.1865834)
Supplement: Supplementary Table 5 — Information regarding the STRING search results of the interaction networks of AhVQ proteins. [file Table5.xlsx]

## Sheet: Table S6
Table S5. Information regarding the STRING search results of the interaction networks of the AhVQ proteins
Query sequence in Arachis hypogaea	STRING protein	Annotation
AhVQ5	Ahy_A03g012313	VQ domain-containing protein.
AhVQ6	Ahy_A03g012107	VQ domain-containing protein.
AhVQ8	Ahy_A03g011547	VQ domain-containing protein.
AhVQ11	Ahy_A04g020620	VQ domain-containing protein.
AhVQ16	Ahy_A06g026897	VQ domain-containing protein.
AhVQ20	Ahy_A07g031429	VQ domain-containing protein.
AhVQ21	Ahy_A07g036972	VQ domain-containing protein.
AhVQ23	Ahy_A08g038458	VQ domain-containing protein.
AhVQ25	Ahy_A08g039938	VQ domain-containing protein.
AhVQ28	Ahy_A09g045643	VQ domain-containing protein.
AhVQ29	Ahy_A09g042049	VQ domain-containing protein.
AhVQ31	Ahy_A10g051091	VQ domain-containing protein.
AhVQ33	Ahy_A10g050268	VQ domain-containing protein.
AhVQ35	Ahy_A10g047015	VQ domain-containing protein.
AhVQ40	Ahy_B03g063625	VQ domain-containing protein.
AhVQ41	Ahy_B03g063407	VQ domain-containing protein.
AhVQ43	Ahy_B03g063205	VQ domain-containing protein.
AhVQ46	Ahy_B04g070439	VQ domain-containing protein.
AhVQ51	Ahy_B06g080365	VQ domain-containing protein.
AhVQ52	Ahy_B06g083673	VQ domain-containing protein.
AhVQ54	Ahy_B07g088519	VQ domain-containing protein.
AhVQ57	Ahy_A07g033533	VQ domain-containing protein.
AhVQ56	Ahy_A07g033485	VQ domain-containing protein.
AhVQ58	Ahy_B08g093334	VQ domain-containing protein.
AhVQ59	Ahy_A08g040276	VQ domain-containing protein.
AhVQ61	Ahy_B08g090975	VQ domain-containing protein.
AhVQ64	Ahy_B09g095731	VQ domain-containing protein.
AhVQ67	Ahy_B10g101071	VQ domain-containing protein.
AhVQ69	Ahy_B10g101997	VQ domain-containing protein.
AhVQ71	Ahy_B10g106253	VQ domain-containing protein.
-	Ahy_A01g001215	WRKY domain-containing protein.
-	Ahy_A08g040733	WRKY domain-containing protein.
-	Ahy_B05g077690	WRKY domain-containing protein.
-	Ahy_B06g079899	WRKY domain-containing protein.
-	Ahy_B07g087140	WRKY domain-containing protein.
-	Ahy_B10g105595	WRKY domain-containing protein.
